# Supplementary material for: Quantitative Analysis of Hair Luster in a Novel Ultraviolet-Irradiated Mouse Model
Source: Int J Mol Sci. 2024 Feb 4;25(3):1885. doi: 10.3390/ijms25031885 (PMC10855743; doi:10.3390/ijms25031885)
Supplement: Supplementary file 1 [file ijms-25-01885-s001.zip]

Archive with 1 entries (1 files):
- ijms-2806603-supplementary.pdf
